# Supplementary material for: Declining Abundance and Variable Condition of Fur Seal (Arctocephalus forsteri) Pups on the West Coast of New Zealand’s South Island
Source: Animals (Basel). 2025 Dec 31;16(1):121. doi: 10.3390/ani16010121 (PMC12785031; doi:10.3390/ani16010121)
Supplement: Supplementary file 1 [file animals-16-00121-s001.zip]

Archive with 1 entries (1 files):
- animals-4022101-supplementary.pdf
